# Supplementary material for: Menstrual Cycle Phase Influences Cognitive Performance in Women and Modulates Sex Differences: A Combined Longitudinal and Cross-Sectional Study
Source: Biology (Basel). 2025 Aug 15;14(8):1060. doi: 10.3390/biology14081060 (PMC12384028; doi:10.3390/biology14081060)
Supplement: Supplementary file 1 [file biology-14-01060-s001.zip]

Archive with 4 entries (4 files):
- Raw_dataset_biology_3765218.xlsx
- __MACOSX/._Raw_dataset_biology_3765218.xlsx
- README_Raw_dataset_biology_3765218.txt
- __MACOSX/._README_Raw_dataset_biology_3765218.txt
