# Supplementary material for: Menstrual Cycle Phase Influences Cognitive Performance in Women and Modulates Sex Differences: A Combined Longitudinal and Cross-Sectional Study
Source: Biology (Basel). 2025 Aug 15;14(8):1060. doi: 10.3390/biology14081060 (PMC12384028; doi:10.3390/biology14081060)
Supplement: Supplementary file 1 [file biology-14-01060-s001.zip › Raw_dataset_biology_3765218.xlsx]

## Sheet: data
Id	assesment	cycle_phase	sex	age	Progesteron [ng/ml]	Estradiol [pg/ml]	Testosteron [nmol/l]	Digit_span_forward	Digit_span_forward_max	Digit_span_backward	Digit_span_backward_max	TMT_A_time (s)	TMT_B_time (s)	TMT_time_B_A	CORSI_block_span_forward	CORSI_TSF	CORSI_block_span_backward	CORSI_TSB	VPT_max	VPT_mean	VMT_Vis Mem	VMT_Seq Mem	STROOP_A_time (s)	STROOP_B_time (s)	STROOP_C_time (s)	STROOP_D_time (s)	STROOP_interference	STROOP_interference_a	STROOP_interference_b	STROOP_interference_c
VR_08	2	Menstrual	1	33	0.29	45	1.12	4	4	6	5	29	70	2.41379	6	60	7	77	NA	NA	NA	NA	28	22	56	52	34	28	2	-4
VR_09	2	Menstrual	1	26	0.57	30	1.06	9	8	5	4	22	44.72	2.03273	8	104	8	96	10	9.7	15	14	23.53	18.01	39.06	49.25	21.05	15.53	7.71	10.19
VR_12	1	Menstrual	1	26	0.78	64	0.88	6	5	5	4	30.74	51.33	1.66981	5	40	5	35	8	7.3	16	11	29.24	24.63	54.61	46.11	29.98	25.37	-7.76	-8.5
VR_15	1	Menstrual	1	23	0.1	52	1.51	10	7	11	7	20.04	35.08	1.7505	6	60	6	60	12	11.3	18	16	32.59	19.92	42.58	62.44	22.66	9.99	9.93	19.86
VR_23	2	Menstrual	1	23	0.37	19	1.19	7	7	7	5	13.85	32.54	2.34946	7	77	8	104	12	11.7	18	17	23.34	19.67	35.43	37.65	15.76	12.09	-5.36	2.22
VR_24	2	Menstrual	1	22	0.59	21	1.78	9	7	2	2	28.39	47.63	1.6777	8	96	12	96	11	10	16	14	34.69	22.12	46.38	40.82	24.26	11.69	-15.99	-5.56
VR_28	1	Menstrual	1	23	0.13	47	1.58	7	7	6	4	34.56	51.2	1.48148	6	48	9	54	8	7	15	13	28.3	24.53	40.48	59.38	15.95	12.18	6.55	18.9
VR_29	2	Menstrual	1	24	0.51	37	1.07	6	5	8	5	24.63	48.19	1.95656	7	77	6	60	11	10	17	13	21.47	20.83	35.71	42.43	14.88	14.24	0.13	6.72
VR_31	2	Menstrual	1	33	0.13	70	1.25	6	6	3	3	18.8	54.09	2.87713	6	54	6	60	10	9.7	17	14	29.3	26.75	48.58	61.86	21.83	19.28	5.81	13.28
VR_32	1	Menstrual	1	24	0.26	28	1.52	8	7	9	6	22.07	36.91	1.67241	8	96	8	104	13	12	16	15	25	23.77	36.38	33.04	12.61	11.38	-15.73	-3.34
VR_35	2	Menstrual	1	25	0.22	26	1.06	9	7	7	5	18.63	56.76	3.0467	6	48	5	35	11	9.7	18	16	21.33	17.45	29.38	36.21	11.93	8.05	-2.57	6.83
VR_36	2	Menstrual	1	22	0.13	38	1.52	11	8	9	7	16.88	39.42	2.33531	6	48	9	54	12	11.3	18	17	22.3	18.37	28.43	24.6	10.06	6.13	-16.07	-3.83
VR_37	2	Menstrual	1	22	0.36	11	1	14	9	8	5	21.65	49.17	2.27113	5	35	6	54	11	10.3	16	15	28.87	21.03	45.74	41.17	24.71	16.87	-8.73	-4.57
VR_38	2	Menstrual	1	24	0.15	28	1.2	11	8	10	6	12.31	25.56	2.07636	8	96	5	40	11	10.3	16	14	27.37	24.08	47.18	50.98	23.1	19.81	-0.47	3.8
VR_39	2	Menstrual	1	20	0.14	24	1.07	10	7	10	6	19.47	85.1	4.37083	7	70	8	88	11	11	17	16	30.7	29.05	41.08	52.35	12.03	10.38	-7.4	11.27
VR_40	1	Menstrual	1	23	0.32	36	1.27	8	7	6	4	21.23	39.77	1.87329	6	60	6	54	9	8.3	15	12	33.95	27.51	45.87	51.72	18.36	11.92	-9.74	5.85
VR_42	1	Menstrual	1	22	0.42	34	1.7	7	6	7	6	33.75	95.19	2.82044	6	48	5	35	8	7.7	15	15	34.03	22	46.19	52.82	24.19	12.16	-3.21	6.63
VR_43	1	Menstrual	1	23	0.2	31	1	12	8	12	7	17.05	29.69	1.74135	8	96	7	84	11	10.3	17	16	30.18	23.29	38.7	45.08	15.41	8.52	-8.39	6.38
VR_44	1	Menstrual	1	21	0.43	24	0.77	6	5	5	4	14.55	32.53	2.23574	9	108	6	60	12	11.3	18	14	25.43	19	44.83	39.57	25.83	19.4	-4.86	-5.26
VR_45	2	Menstrual	1	25	0.66	26	1.05	12	9	10	7	16.28	30.82	1.89312	7	77	6	54	10	9.3	17	15	20.95	20.31	26.37	33.74	6.06	5.42	-7.52	7.37
VR_46	1	Menstrual	1	20	0.52	8	1.04	7	6	6	4	41.71	56.89	1.36394	8	88	6	54	11	10.3	16	13	24.59	21.56	51.57	52.57	30.01	26.98	6.42	1
VR_47	1	Menstrual	1	21	0.13	7	1.05	9	7	8	6	15.62	40.11	2.56786	6	48	7	70	9	8.3	15	16	27.24	20.99	36.78	45.32	15.79	9.54	-2.91	8.54
VR_48	1	Menstrual	1	23	0.96	24	1.6	8	7	8	6	21.7	47.93	2.20876	6	60	7	70	12	11.7	17	16	27.83	22.7	35.06	38.15	12.36	7.23	-12.38	3.09
VR_49	1	Menstrual	1	21	0.54	51	1.3	6	6	4	4	21.47	60.04	2.79646	7	70	6	60	11	10.7	16	16	27.55	21.19	47.62	67.01	26.43	20.07	18.27	19.39
VR_51	1	Menstrual	1	21	0.32	13	1.42	8	7	9	6	38.28	61.11	1.59639	6	48	6	48	9	8	17	15	21.98	21.13	34.98	45.8	13.85	13	2.69	10.82
VR_53	1	Menstrual	1	27	0.15	21	1.55	6	5	8	6	23.69	42.31	1.78599	5	40	6	54	12	11.7	16	16	26.98	21	50.53	53.48	29.53	23.55	5.5	2.95
VR_58	1	Menstrual	1	21	0.55	5	1.01	4	5	6	5	19.37	42.13	2.17501	5	35	6	60	11	11	17	14	31.58	26.65	64.17	56.19	37.52	32.59	-2.04	-7.98
VR_59	1	Menstrual	1	21	0.28	22	2.73	5	5	7	5	24.9	56.58	2.27229	7	77	6	60	11	10.3	17	14	34.43	24.34	44.67	46.3	20.33	10.24	-12.47	1.63
VR_61	2	Menstrual	1	21	0.22	<5	0.68	6	5	8	5	16.44	46.83	2.84854	5	40	7	70	11	10.3	17	12	21.1	20.4	27.37	46.5	6.97	6.27	5	19.13
VR_62	2	Menstrual	1	29	0.45	32	1.9	4	4	4	3	14.8	43.44	2.93514	5	40	6	54	5	5	13	13	22.5	21.5	45.02	47.98	23.52	22.52	3.98	2.96
VR_63	1	Menstrual	1	23	0.33	24	1.75	4	4	6	4	32.3	56	1.73375	7	70	7	70	13	12	16	17	32.42	24.31	68.77	64.86	44.46	36.35	8.13	-3.91
VR_64	1	Menstrual	1	20	0.54	22	2.27	4	5	6	5	40.5	62	1.53086	5	35	6	42	9	8.7	15	14	36.43	27.63	61.48	66.98	33.85	25.05	2.92	5.5
VR_66	1	Menstrual	1	21	0.47	10	1.96	5	5	4	3	31.39	54.58	1.73877	5	40	6	54	10	9.3	16	13	28.49	24.44	51.38	59.62	26.94	22.89	6.69	8.24
VR_67	2	Menstrual	1	36	0.27	58	0.69	3	4	6	4	15.2	33.33	2.19276	6	60	7	70	8	7.7	18	16	27.05	20	49.26	49.89	29.26	22.21	2.84	0.63
VR_68	1	Menstrual	1	23	0.2	32	0.94	6	6	4	3	21.3	35.79	1.68028	6	54	6	54	11	10.3	15	15	37.92	24.82	62.86	59.07	38.04	24.94	-3.67	-3.79
VR_69	1	Menstrual	1	23	0.28	31	2.25	8	6	10	7	23.05	44.05	1.91106	7	84	7	77	13	12	18	14	28.52	24.45	38.56	47.68	14.11	10.04	-5.29	9.12
VR_71	2	Menstrual	1	26	0.5	64	1.46	8	6	10	6	14.27	20.52	1.43798	7	70	6	64	11	10.3	15	15	25.48	22.38	37.08	43.08	14.7	11.6	-4.78	6
VR_72	1	Menstrual	1	21	0.52	11	1.03	3	4	3	3	17.11	38.24	2.23495	6	54	6	60	9	9	14	16	35.53	23.39	50.75	48.04	27.36	15.22	-10.88	-2.71
VR_73	1	Menstrual	1	22	0.34	41	0.94	8	7	7	5	20.47	47.64	2.32731	6	60	6	54	11	10.3	17	17	30.6	22.19	42.39	61.13	20.2	11.79	8.34	18.74
VR_74	1	Menstrual	1	23	0.16	57	0.84	9	8	10	6	22.93	47.85	2.08679	6	54	6	48	12	11	15	13	27.69	24.69	39.23	53.94	14.54	11.54	1.56	14.71
VR_75	1	Menstrual	1	23	0.64	36	1.38	7	6	7	5	25.24	54.97	2.17789	5	35	7	63	7	8	16	13	36.15	37.07	56.2	53.13	19.13	20.05	-20.09	-3.07
VR_76	1	Menstrual	1	23	0.43	32	1.17	8	7	7	6	21.42	45.69	2.13305	5	40	6	48	6	6	14	14	25.01	20.09	42.16	42.38	22.07	17.15	-2.72	0.22
VR_08.2	1	Pre-ovulatory	1	33	17.2	229	0.94	4	4	8	6	NA	NA	#VALUE!	6	54	7	63	11	10.3	NA	NA	32.33	24	51.93	55.57	27.93	19.6	-0.76	3.64
VR_09.2	1	Pre-ovulatory	1	26	5.21	76	1.34	11	9	8	6	NA	NA	#VALUE!	9	117	6	60	10	9	NA	NA	38.55	25.82	49.42	61.45	23.6	10.87	-2.92	12.03
VR_12.2	2	Pre-ovulatory	1	26	13.5	130	1.22	6	6	5	4	27	40	1.48148	6	54	6	48	10	9.7	18	15	27	22	41	39	19	14	-10	-2
VR_15.2	2	Pre-ovulatory	1	23	1.1	176	2.29	10	7	11	7	18	24	1.33333	5	35	6	48	13	12.3	17	15	27	22	39	52	17	12	3	13
VR_23.2	1	Pre-ovulatory	1	23	0.16	491	1.59	9	7	8	5	15.73	34.1	2.16783	6	60	8	96	13	12.3	16	18	24.44	22.2	36.32	47.59	14.12	11.88	0.95	11.27
VR_24.2	1	Pre-ovulatory	1	22	0.44	193	1.81	7	6	7	5	36.83	64	1.73771	8	104	8	96	12	11.7	15	13	36.04	23.37	56.83	58.71	33.46	20.79	-0.7	1.88
VR_28.2	2	Pre-ovulatory	1	23	0.32	79	2.48	10	7	9	6	25.83	44.2	1.71119	6	48	6	54	8	7.3	16	15	28.1	25.25	36.25	51.69	11	8.15	-1.66	15.44
VR_29.2	1	Pre-ovulatory	1	24	0.27	390	1.62	9	7	9	6	22.12	57.34	2.59222	5	40	7	70	11	10	17	14	25.64	21.55	45.74	48.76	24.19	20.1	1.57	3.02
VR_31.2	1	Pre-ovulatory	1	33	2.08	116	2.11	6	6	6	4	20.77	44.84	2.15888	6	48	7	70	12	11.6	16	14	30.41	23.35	47.78	59.64	24.43	17.37	5.88	11.86
VR_32.2	2	Pre-ovulatory	1	24	0.16	53	2.11	10	10	8	6	19.6	32.27	1.64643	8	88	8	104	11	11	17	17	25.5	24.83	34.45	32.67	9.62	8.95	-17.66	-1.78
VR_35.2	1	Pre-ovulatory	1	25	1.6	110	1.43	6	6	7	5	14	52	3.71429	5	40	6	54	10	9.3	16	13	23.59	19	37.29	47.15	18.29	13.7	4.56	9.86
VR_36.2	1	Pre-ovulatory	1	22	0.31	213	1.63	10	8	11	8	20.44	33.39	1.63356	8	96	6	60	13	12	15	13	23.79	18.96	30.45	31.66	11.49	6.66	-11.09	1.21
VR_37.2	1	Pre-ovulatory	1	22	0.34	44	1.33	11	8	6	5	34.63	49.9	1.44095	4	24	6	42	9	8.7	13	15	32	21.25	58.5	45.36	37.25	26.5	-7.89	-13.14
VR_38.2	1	Pre-ovulatory	1	24	9.32	119	1.42	7	6	9	6	20.29	48.27	2.379	6	60	7	77	10	9.3	17	15	33.11	25.9	46.8	59.96	20.9	13.69	0.95	13.16
VR_39.2	1	Pre-ovulatory	1	20	0.16	127	1.9	10	8	6	4	16	47.11	2.94437	8	96	8	96	14	13.3	13	15	30.69	25.1	38.1	47.38	13	7.41	-8.41	9.28
VR_40.2	2	Pre-ovulatory	1	23	0.18	253	1.46	8	8	6	6	26.8	47.76	1.78209	7	63	6	54	10	9.3	15	14	37.87	31	51.31	62.53	20.31	13.44	-6.34	11.22
VR_42.2	2	Pre-ovulatory	1	22	0.64	58	2.24	8	7	7	5	20.72	32.6	1.57336	6	48	6	54	9	8	16	13	29.48	21.68	45.95	41.77	24.27	16.47	-9.39	-4.18
VR_43.2	2	Pre-ovulatory	1	23	0.4	486	1.26	12	9	12	8	13	26.12	2.00923	7	70	6	60	12	11.3	17	18	25.23	21.47	32.3	38.25	10.83	7.07	-8.45	5.95
VR_44.2	2	Pre-ovulatory	1	21	0.11	97	1.38	6	5	6	4	21.02	34.46	1.63939	6	60	7	77	12	11	17	14	25	19.84	36.32	35.42	16.48	11.32	-9.42	-0.9
VR_45.2	1	Pre-ovulatory	1	25	0.26	66	1.64	11	8	12	7	18.32	48.85	2.66648	7	70	8	96	11	10.7	18	16	21.45	21.1	27.52	34.05	6.42	6.07	-8.5	6.53
VR_46.2	2	Pre-ovulatory	1	20	0.43	59	1.37	9	7	8	6	28.16	47.32	1.6804	6	54	6	60	8	7.3	17	16	25.05	22.35	49.89	53.46	27.54	24.84	6.06	3.57
VR_47.2	2	Pre-ovulatory	1	21	0.17	75	1.29	10	7	6	4	17.31	31.54	1.82207	7	70	7	77	11	10	17	17	23.23	18.96	31	32.51	12.04	7.77	-9.68	1.51
VR_48.2	2	Pre-ovulatory	1	23	0.9	272	2.11	10	8	10	7	17.28	36.38	2.10532	6	54	6	60	13	12.7	18	16	25.38	23.85	31.67	37.65	7.82	6.29	-11.58	5.98
VR_49.2	2	Pre-ovulatory	1	21	0.35	299	1.39	8	8	4	4	15.52	33.55	2.16173	5	40	6	48	11	10	16	16	23.95	19.23	39.67	37.91	20.44	15.72	-5.27	-1.76
VR_51.2	2	Pre-ovulatory	1	21	1.26	128	2.16	11	8	8	6	30.25	52.85	1.74711	6	60	6	60	8	7.7	17	15	24.23	21.53	32.15	41.2	10.62	7.92	-4.56	9.05
VR_53.2	2	Pre-ovulatory	1	27	4.26	105	2.53	8	7	7	5	15.38	38.79	2.52211	5	40	7	77	12	11.7	17	17	27.11	20.57	42.05	46.17	21.48	14.94	-1.51	4.12
VR_58.2	2	Pre-ovulatory	1	21	1.1	56	1.9	9	7	8	5	17.52	33.2	1.89498	6	54	7	84	14	14	18	17	25.69	26.95	48.08	49.85	21.13	22.39	-2.79	1.77
VR_59.2	2	Pre-ovulatory	1	21	1.08	340	3.8	7	6	6	4	16.02	53.84	3.3608	5	35	7	84	10	10	17	15	29.78	23.87	40.04	43	16.17	10.26	-10.65	2.96
VR_61.2	1	Pre-ovulatory	1	21	<0,05	109	1.06	8	7	9	6	50.35	47.55	0.944389	6	54	6	60	10	9	17	17	26	21.48	44.06	51.44	22.58	18.06	3.96	7.38
VR_62.2	1	Pre-ovulatory	1	29	0.49	226	2	4	4	4	4	17.54	49.73	2.83523	4	24	5	35	6	6	15	10	30.35	24	51.12	63.48	27.12	20.77	9.13	12.36
VR_63.2	2	Pre-ovulatory	1	23	1.23	119	2.43	8	7	6	5	22.13	52.68	2.38048	5	40	6	54	8	8	17	15	33.04	22.76	49.84	67.74	27.08	16.8	11.94	17.9
VR_64.2	2	Pre-ovulatory	1	20	0.47	65	2.79	5	6	7	5	28.19	40.3	1.42958	5	40	5	35	9	8.7	18	16	30.17	24	43.26	47.88	19.26	13.09	-6.29	4.62
VR_66.2	2	Pre-ovulatory	1	21	0.22	46	2.22	6	5	5	4	23.98	41.68	1.73812	6	54	6	54	10	9.3	15	14	24.69	21.66	43.07	48.86	21.41	18.38	2.51	5.79
VR_67.2	1	Pre-ovulatory	1	36	0.15	331	1.18	6	6	5	4	17.52	35.61	2.03253	6	60	7	70	11	10	16	14	25.64	19.84	54.14	49.8	34.3	28.5	4.32	-4.34
VR_68.2	2	Pre-ovulatory	1	23	2.35	241	1.59	6	6	6	4	19.96	30.33	1.51954	6	54	7	77	14	13	18	16	34.84	22.06	49.77	48.77	27.71	14.93	-8.13	-1
VR_69.2	2	Pre-ovulatory	1	23	2.12	115	2.61	6	6	8	5	16.51	36.11	2.18716	8	88	8	96	13	12	18	15	27.6	22.63	32.95	41.5	10.32	5.35	-8.73	8.55
VR_71.2	1	Pre-ovulatory	1	26	13	147	1.96	8	6	9	6	13.39	17.35	1.29574	5	40	6	60	11	10.3	17	16	25.68	22.6	35.41	39.49	12.81	9.73	-8.79	4.08
VR_72.2	2	Pre-ovulatory	1	21	0.3	69	1.78	6	5	5	4	19.14	45.25	2.36416	7	70	7	84	8	8.7	14	16	28.37	22.65	51.89	39.67	29.24	23.52	-11.35	-12.22
VR_73.2	2	Pre-ovulatory	1	22	0.33	225	1.25	6	6	5	6	16.18	39.59	2.44685	8	104	7	84	12	11	18	17	25.46	20.87	36.14	50.99	15.27	10.68	4.66	14.85
VR_74.2	2	Pre-ovulatory	1	23	1.29	100	0.94	10	7	11	8	26.58	41.57	1.56396	6	60	6	48	10	10	16	18	25.53	23.13	39.25	49.38	16.12	13.72	0.72	10.13
VR_75.2	2	Pre-ovulatory	1	23	0.87	202	1.78	7	6	7	6	20.9	46.97	2.24737	5	40	7	70	11	10	13	15	26.9	19.27	50.05	43.01	30.78	23.15	-3.16	-7.04
VR_76.2	2	Pre-ovulatory	1	23	0.16	52	1.19	7	6	9	7	26.27	49.3	1.87667	7	63	6	60	11	10	17	16	23.99	20.38	33.85	68.51	13.47	9.86	24.14	34.66
VR_01	1	NA	2	35	0.41	23	17.9	6	5	7	5	18	68	3.77778	5	40	6	48	11	10.66	16	13	28	17.29	44	48	26.71	16	2.71	4
VR_02	1	NA	2	22	0.91	19	29.8	7	6	9	7	23.64	47.92	2.02707	7	84	7	70	12	11	16	15	31.75	20.23	37.62	54.95	17.39	5.87	2.97	17.33
VR_03	1	NA	2	26	0.35	31	12.2	5	5	5	4	16.42	29.54	1.79903	7	77	8	96	13	12.33	18	13	27.4	19.37	37.85	40.26	18.48	10.45	-6.51	2.41
VR_04	1	NA	2	26	0.22	5	12.3	8	8	10	7	24	35.9	1.49583	5	40	7	63	10	9.66	16	13	24	19	48	57	29	24	14	9
VR_05	1	NA	2	22	0.2	21	19.9	10	7	10	6	33.35	51.34	1.53943	7	70	5	40	10	9.33	18	14	26.64	23.18	40.55	51.55	17.37	13.91	1.73	11
VR_06	1	NA	2	21	0.35	29	14.7	6	5	5	4	16.81	62.6	3.72397	7	70	6	60	12	11	17	15	37.38	20.38	72.82	54.9	52.44	35.44	-2.86	-17.92
VR_07	1	NA	2	33	0.35	11	17.1	6	6	5	4	22.18	67.26	3.03246	5	35	7	70	7	6.67	15	14	40.83	27.65	68.31	64.39	40.66	27.48	-4.09	-3.92
VR_10	1	NA	2	23	0.16	23	19	5	5	5	4	29	44	1.51724	6	42	4	24	9	8.33	16	14	31	24	54	53	30	23	-2	-1
VR_11	1	NA	2	24	0.44	24	9.32	5	5	8	6	21.9	42.81	1.95479	7	70	5	40	9	8.67	13	13	30.75	22.69	48.06	60.05	25.37	17.31	6.61	11.99
VR_13	1	NA	2	23	0.22	18	12	11	9	13	8	13.21	53.06	4.01665	5	40	7	77	12	11	16	14	22.65	18.7	27.97	35.25	9.27	5.32	-6.1	7.28
VR_17	1	NA	2	22	0.52	34	16.7	10	8	9	6	18.65	46.07	2.47024	6	60	6	60	12	11	17	14	24.81	19	38.86	42.83	19.86	14.05	-0.98	3.97
VR_18	1	NA	2	22	0.16	25	21.2	12	9	10	7	15.55	31.97	2.05595	5	40	8	88	11	10.33	16	17	27.53	24.06	39.26	56.4	15.2	11.73	4.81	17.14
VR_19	1	NA	2	23	0.26	34	28.1	8	7	5	4	21.33	35.73	1.67511	6	54	7	77	12	11	14	16	27.04	23.35	41.96	54.22	18.61	14.92	3.83	12.26
VR_20	1	NA	2	30	0.52	23	20.9	7	7	6	5	19.02	74	3.89064	7	84	6	60	10	9.33	16	15	28.61	20.65	44.33	46.89	23.68	15.72	-2.37	2.56
VR_21	1	NA	2	24	0.37	24	33.1	5	5	6	4	15.84	35.22	2.22348	6	48	6	60	9	8.33	16	17	25.76	20.86	39.99	42.24	19.13	14.23	-4.38	2.25
VR_22	1	NA	2	23	0.08	27	24	7	6	11	7	16.24	45.63	2.80973	6	69	8	104	11	10.7	17	15	34.6	21.25	45.96	47.3	24.71	11.36	-8.55	1.34
VR_25	1	NA	2	22	0.08	29	19.8	10	7	8	5	14.67	41.37	2.82004	5	40	5	40	10	9.33	17	15	31.13	20.95	51.17	53.42	30.22	20.04	1.34	2.25
VR_26	1	NA	2	22	0.56	31	16.1	9	7	10	7	19.69	24.69	1.25394	7	70	6	60	13	12	18	14	22.38	25.67	32.82	39.32	7.15	10.44	-8.73	6.5
VR_27	1	NA	2	22	0.38	19	18.2	7	6	9	6	22.9	83.66	3.65328	6	54	6	60	9	8.33	17	15	28.44	23.15	43.75	49.91	20.6	15.31	-1.68	6.16
VR_30	1	NA	2	26	0.29	23	12.3	6	6	4	4	30.44	54.13	1.77825	5	30	6	54	9	8.33	17	13	24.24	17.82	42.8	52.09	24.98	18.56	10.03	9.29
VR_33	1	NA	2	22	0.06	32	11	7	6	9	7	10	44.55	4.455	7	77	7	77	8	8	16	17	31.78	19.66	47.39	56	27.73	15.61	4.56	8.61
VR_34	1	NA	2	22	0.13	35	16.9	10	8	9	7	16.7	34.32	2.05509	6	48	7	70	9	9	14	16	26.97	21.47	47.43	48.45	25.96	20.46	0.01	1.02
VR_41	1	NA	2	23	0.3	26	26.9	9	7	7	6	18.16	39.31	2.16465	5	40	6	54	11	10	16	14	29.96	27.02	40.97	69.08	13.95	11.01	12.1	28.11
VR_50	1	NA	2	23	0.52	10	22.9	10	8	6	5	39.42	49.43	1.25393	6	48	7	70	10	9.33	18	16	29.82	25.02	53.1	64.79	28.08	23.28	9.95	11.69
VR_52	1	NA	2	23	0.34	22	15.1	9	7	12	7	28.46	50.52	1.77512	5	35	6	60	11	10.33	16	15	29.52	22.07	53.95	66.67	31.88	24.43	15.08	12.72
VR_54	1	NA	2	27	0.4	28	15.5	4	4	5	5	18.35	39.02	2.12643	5	40	6	60	11	11	16	17	30.52	20.4	40.72	49.56	20.32	10.2	-1.36	8.84
VR_55	1	NA	2	22	0.7	30	29.3	8	7	9	6	20.28	59.77	2.94724	6	60	5	35	10	9.67	14	15	25.37	19.18	39.53	46.84	20.35	14.16	2.29	7.31
VR_56	1	NA	2	20	0.48	44	20	11	9	7	5	19.41	36.54	1.88253	8	96	8	88	10	9.67	16	15	32.38	22.11	52.22	66.29	30.11	19.84	11.8	14.07
VR_57	1	NA	2	26	0.41	19	17.4	8	7	9	6	18.14	32.29	1.78004	8	96	8	96	12	11.33	17	16	28.07	22.63	45.4	44.35	22.77	17.33	-6.35	-1.05
