# Supplementary material for: Menstrual Cycle Phase Influences Cognitive Performance in Women and Modulates Sex Differences: A Combined Longitudinal and Cross-Sectional Study
Source: Biology (Basel). 2025 Aug 15;14(8):1060. doi: 10.3390/biology14081060 (PMC12384028; doi:10.3390/biology14081060)
Supplement: Supplementary file 1 [file biology-14-01060-s001.zip › README_Raw_dataset_biology_3765218.txt]

# README File for Raw Data to manuscript: biology-3765218

## General Information

*   **Dataset Title:** Raw data for the article: "Menstrual cycle phase influences cognitive performance in women and modulates sex differences: A combined longitudinal and cross-sectional study."
*   **Authors:** Angelika K. Sawicka, Katarzyna M. Michalak, Barbara Naparło, Adrià Bermudo-Gallaguet, Maria Mataró, Pawel J. Winklewski, Anna B. Marcinkowska

## Variable Description

This section provides a detailed description of each column present in the data file.

| Column Name (in file) | Variable Description | Unit / Coding |
| :---------------------- | :----------------------------------------------------------- | :-------------------- |
| **Id** | Unique, anonymized participant identifier. | - |
| **assesment** | The assessment session number for the participant. | 1 = First visit; 2 = Second visit |
| **cycle_phase** | Phase of the menstrual cycle at the time of assessment. | 'Menstrual', 'Pre-ovulatory', 'NA' (for men) |
| **sex** | Participant's biological sex. | 'Woman', 'Man' |
| **age** | Participant's age in years. | years |
| **Progesteron** | Progesterone level measured in blood sample. | ng/ml |
| **Estradiol** | Estradiol level measured in blood sample. | pg/ml |
| **Testosteron** | Testosterone level measured in blood sample. | nmol/ml |
| **Digit_span_forward** | Digit Span Forward - total score. | points |
| **Digit_span_forward_max** | Digit Span Forward - maximum span (length of longest sequence). | number of digits |
| **Digit_span_backward** | Digit Span Backward - total score. | points |
| **Digit_span_backward_max** | Digit Span Backward - maximum span (length of longest sequence). | number of digits |
| **TMT_A_time** | Trail Making Test, Part A - completion time. | seconds |
| **TMT_B_time** | Trail Making Test, Part B - completion time. | seconds |
| **TMT_B_div_A_time** | Trail Making Test - Ratio of Part B time to Part A time. | - |
| **CORSI_block_span_forward** | Corsi Block-Tapping Test - forward span. | number of blocks |
| **CORSI_block_span_backward** | Corsi Block-Tapping Test - backward span. | number of blocks |
| **CORSI_TSF** | Corsi Block-Tapping Test - Total Score Forward. | points |
| **CORSI_TSB** | Corsi Block-Tapping Test - Total Score Backward. | points |
| **VPT_max** | Visual Pattern Test - maximum score. | points |
| **VPT_mean** | Visual Pattern Test - mean score. | points |
| **VMT_Vis_A** | Visual Memory Task (Visual Memory subtest) - score. | points |
| **VMT_Seq** | Visual Memory Task (Sequential Memory subtest) - score. | points |
| **STROOP_A** | Stroop Test, Part A (Color Naming) - completion time. | seconds |
| **STROOP_B** | Stroop Test, Part B (Word Reading) - completion time. | seconds |
| **STROOP_C** | Stroop Test, Part C (Inhibition) - completion time. | seconds |
| **STROOP_D** | Stroop Test, Part D (Switching) - completion time. | seconds |
| **STROOP_interference_a** | Stroop Test - calculated interference score 'a'. | seconds |
| **STROOP_interference_b** | Stroop Test - calculated interference score 'b'. | seconds |
| **STROOP_interference_c** | Stroop Test - calculated interference score 'c'. | seconds |

## Notes on Data Values

*   The value **NA** is used throughout the dataset to represent missing data points (Not Available).
